# Supplementary material for: Histone Deacetylase Inhibitors Target DNA Replication Regulators and Replication Stress in Ewing Sarcoma Cells
Source: Cancer Res Commun. 2025 Jun 27;5(6):1034–48. doi: 10.1158/2767-9764.CRC-25-0058 (PMC12202856; doi:10.1158/2767-9764.CRC-25-0058)
Supplement: Supplementary Table 1 — Reverse phase protein array (RPPA) data for cell lines treated with romidepsin or panobinostat compared to vehicle treatment. [file crc-25-0058_supplementary_table_1_suppst10.xlsx]

## Sheet: RPPA Analysis
Supplemental Table 1. Reverse phase protein array (RPPA) data for cell lines treated with romidepsin or panobinostat compared to vehicle treatment.
EW				TC71				ES6				U2OS
Protein/Antibody	Log2 (Romidepsin/Vehicle)	Log2 (Panobinostat/Vehicle)		Protein/Antibody	Log2 (Romidepsin/Vehicle)	Log2 (Panobinostat/Vehicle)		Protein/Antibody	Log2 (Romidepsin/Vehicle)	Log2 (Panobinpstat/Vehicle)		Protein/Antibody	Log2 (Romidepsin/Vehicle)	Log2 (Panobinostat/Vehicle)
14-3-3-beta	0.0741926	0.12435		14-3-3-beta	0.0601058	0.0928456		14-3-3-beta	0.0175822	0.0788831		14-3-3-beta	-0.0982282	0.211848
14-3-3-epsilon	-0.0761334	-0.106398		14-3-3-epsilon	0.208959	0.138097		14-3-3-epsilon	-0.0800528	0.0114049		14-3-3-epsilon	-0.172018	-0.124122
14-3-3-zeta	0.0269133	-0.436373		14-3-3-zeta	-0.0180685	-0.131924		14-3-3-zeta	0.153905	0.337602		14-3-3-zeta	-0.235278	-0.167532
4E-BP1	-0.259305	0.138102		4E-BP1	-0.61608	-0.370559		4E-BP1	0.0648706	0.0375145		4E-BP1	0.129232	-0.223109
4E-BP1_pS65	-0.290361	-0.0142343		4E-BP1_pS65	0.269009	0.359709		4E-BP1_pS65	-0.181041	-0.264773		4E-BP1_pS65	-0.11559	-0.465069
4E-BP1_pT37_T46	-0.41373	-0.35402		4E-BP1_pT37_T46	0.369569	0.541262		4E-BP1_pT37_T46	-0.0300196	-0.111115		4E-BP1_pT37_T46	-0.0631412	-0.446905
53BP1	0.0277464	0.246652		53BP1	0.0369319	0.0248388		53BP1	-0.161332	0.0256644		53BP1	-0.108214	-0.507769
A-Raf	-0.0905591	-0.161335		A-Raf	-0.272972	-0.357792		A-Raf	-0.0430748	-0.125132		A-Raf	-0.160661	-0.238911
A-Raf_pS299	-0.284836	-0.344193		A-Raf_pS299	-0.155754	-0.229555		A-Raf_pS299	-0.0413619	-0.117772		A-Raf_pS299	0.0942586	0.247924
ACC1	-0.0201464	0.0880649		ACC1	-0.131399	-0.100212		ACC1	-0.0125286	0.0751915		ACC1	-0.29232	-0.257199
ACC_pS79	0.0167937	0.0147999		ACC_pS79	-0.189143	-0.0784745		ACC_pS79	-0.016166	0.0895266		ACC_pS79	-0.149731	-0.352281
AceCS1	0.620123	0.7364		AceCS1	0.697757	0.86108		AceCS1	0.470044	0.445075		AceCS1	0.977823	0.933634
ACLY_pS455	-0.18979	-0.50331		ACLY_pS455	0.0266198	-0.13287		ACLY_pS455	0.136739	0.292129		ACLY_pS455	-0.36403	-0.14822
ACSL1	-0.280317	-0.445136		ACSL1	-0.356049	-0.608063		ACSL1	0.140244	-0.11005		ACSL1	-0.247547	-0.264828
ACVRL1	-0.00562251	0.0759494		ACVRL1	-0.0913316	-0.0265354		ACVRL1	0.0773496	0.0968883		ACVRL1	0.053858	-0.0504918
ADAR1	0.669604	0.183886		ADAR1	-0.0520639	-0.472428		ADAR1	0.183652	0.233052		ADAR1	-0.239346	0.115327
Akt	-0.0155491	-0.104577		Akt	0.112227	0.0863227		Akt	-0.0688119	-0.314638		Akt	0.271301	0.19541
Akt1	-0.11348	-0.12874		Akt1	0.0462204	0.0501506		Akt1	-0.0354399	-0.15698		Akt1	0.174531	0.18058
Akt1_pS473	-0.0963913	-0.0441514		Akt1_pS473	-0.10154	-0.0955599		Akt1_pS473	0.0378095	0.0332203		Akt1_pS473	-0.0314303	0.0187995
Akt2	-0.230366	-0.369476		Akt2	-0.0526208	-0.176784		Akt2	-0.201755	-0.487517		Akt2	0.0223924	-0.198492
Akt2_pS474	-0.541568	-0.513547		Akt2_pS474	-0.259452	-0.225494		Akt2_pS474	-0.0797832	-0.621598		Akt2_pS474	-0.416454	0.434135
Akt_pS473	0.0205749	-0.106296		Akt_pS473	0.644967	0.632694		Akt_pS473	0.23026	-0.0626483		Akt_pS473	0.02849	-0.302169
Akt_pT308	1.10397	0.770545		Akt_pT308	0.301334	-0.0994805		Akt_pT308	0.0569407	0.179726		Akt_pT308	-0.0804176	-0.321524
ALKBH5	0.560143	0.724817		ALKBH5	0.117976	0.248043		ALKBH5	0.108146	0.345346		ALKBH5	0.187645	-0.179708
Ambra1_pS52	-0.0620391	-0.000268479		Ambra1_pS52	-0.0345122	0.046288		Ambra1_pS52	-0.140532	-0.0125451		Ambra1_pS52	0.0152687	-0.0553408
AMPK-a2_pS345	-0.00136881	-0.0447403		AMPK-a2_pS345	-0.079258	-0.0695572		AMPK-a2_pS345	-0.00858496	-0.0130184		AMPK-a2_pS345	0.153874	0.0314836
AMPKa	0.151165	0.0934854		AMPKa	0.128403	0.0193284		AMPKa	0.024187	0.0518578		AMPKa	-0.0043845	-0.0859356
AMPKa_pT172	-0.253715	-0.810553		AMPKa_pT172	0.836822	0.555896		AMPKa_pT172	0.114083	-0.147031		AMPKa_pT172	-0.366607	-0.734848
Annexin-I	2.60992	2.33888		Annexin-I	1.48571	1.06147		Annexin-I	2.50015	2.15073		Annexin-I	-0.0201341	-0.501459
Annexin-VII	1.72198	1.70748		Annexin-VII	0.79761	0.796366		Annexin-VII	0.245209	0.224918		Annexin-VII	0.0883173	-0.159223
AR	0.0033058	-0.215382		AR	-0.174062	-0.364127		AR	-0.114721	-0.258216		AR	-0.115882	-0.144733
ARID1A	-0.0975165	-0.232267		ARID1A	-0.13444	-0.270557		ARID1A	-0.0597276	-0.213508		ARID1A	-0.272251	-0.295717
ASNS	0.139067	0.203331		ASNS	0.0871037	-0.060976		ASNS	0.533222	0.691958		ASNS	0.119808	2.06765
Atg3	-0.322686	-0.210577		Atg3	-0.0313753	-0.0238603		Atg3	0.0530279	0.0924176		Atg3	0.260791	0.436078
Atg4B	0.0756815	0.160911		Atg4B	-0.0349924	-0.0339544		Atg4B	-0.0938635	-0.0675357		Atg4B	0.0697247	0.314742
Atg5	0.0347583	0.160678		Atg5	0.318949	0.377253		Atg5	0.114115	0.161789		Atg5	0.254762	-0.398039
Atg7	-0.301543	-0.332778		Atg7	-0.200752	-0.148377		Atg7	-0.0822794	-0.162705		Atg7	0.0847362	-0.224513
ATM	0.0519053	-0.129749		ATM	-0.221571	-0.0240293		ATM	0.0720633	-0.0618501		ATM	0.302016	0.247272
ATM_pS1981	-0.000511993	0.0971111		ATM_pS1981	-0.00939634	0.064021		ATM_pS1981	0.0144048	0.086471		ATM_pS1981	-0.32241	-0.230784
ATP5A	0.338231	0.274341		ATP5A	0.132393	-0.336725		ATP5A	0.172928	0.433141		ATP5A	-0.166384	2.27936
ATP5H	0.151023	0.0603177		ATP5H	-0.0622692	-0.12461		ATP5H	-0.00877933	-0.0262539		ATP5H	-0.0435514	0.36502
ATR	0.104642	0.0987794		ATR	-0.0410406	-0.117147		ATR	-0.0148798	0.0340269		ATR	-0.193572	-0.180639
ATRX	-0.497867	-0.41871		ATRX	-0.433069	-0.130324		ATRX	-0.262079	-0.310794		ATRX	-0.562221	-0.341953
ATR_pS428	-0.0546673	0.0136641		ATR_pS428	-0.0992295	0.0259277		ATR_pS428	-0.0477579	-0.377015		ATR_pS428	0.482779	0.277191
Aurora-A	-0.568631	-0.927946		Aurora-A	-0.135831	-0.311988		Aurora-A	-0.527861	-1.67927		Aurora-A	-0.582337	-0.502738
Aurora-ABC_pT288_pT232_pT198	-1.66851	-1.68475		Aurora-ABC_pT288_pT232_pT198	0.134796	0.0953074		Aurora-ABC_pT288_pT232_pT198	-0.792823	-1.4658		Aurora-ABC_pT288_pT232_pT198	-0.275297	-0.257438
Aurora-B	0.88277	0.789917		Aurora-B	0.159498	0.0606131		Aurora-B	-0.159222	-0.687791		Aurora-B	-0.516432	-0.491111
Axl	-0.0682555	-0.207606		Axl	0.253834	0.161145		Axl	0.120876	-0.0810204		Axl	-1.02453	-1.42111
b-Actin	0.0817808	0.625119		b-Actin	-0.433165	-0.0389029		b-Actin	0.0826519	0.739041		b-Actin	-0.202042	-0.517223
b-Catenin	-0.0995766	-0.548806		b-Catenin	0.749525	1.04082		b-Catenin	0.213577	0.0961458		b-Catenin	-0.653162	-0.591517
b-Catenin_pT41_S45	-0.0129875	0.0324016		b-Catenin_pT41_S45	-0.00349506	-0.140586		b-Catenin_pT41_S45	-0.0846673	0.0259291		b-Catenin_pT41_S45	0.0892219	0.619639
B-Raf	-0.0467565	-0.298815		B-Raf	0.122336	-0.054829		B-Raf	-0.0572753	-0.417573		B-Raf	-0.223657	-0.178084
B-Raf_pS445	0.100299	0.00987681		B-Raf_pS445	0.138374	0.0547052		B-Raf_pS445	0.0872816	-0.0118292		B-Raf_pS445	-0.20185	-0.229658
B7-H3	-0.417477	-0.337783		B7-H3	-0.568386	-0.444191		B7-H3	0.353432	0.0552574		B7-H3	0.266335	0.247677
B7-H4	-0.0801263	-0.14761		B7-H4	-0.016846	-0.0246445		B7-H4	0.069777	-0.0570428		B7-H4	0.0548899	0.263947
Bad_pS112	-0.279735	-0.124022		Bad_pS112	0.0240793	-0.0493877		Bad_pS112	0.0671284	0.0980992		Bad_pS112	0.173266	0.144921
Bak	0.177017	-0.328005		Bak	-0.066315	-0.737889		Bak	0.249088	-0.00815457		Bak	0.996919	1.51955
BAP1	0.0941374	0.0460245		BAP1	-0.0212338	-0.139835		BAP1	-0.213899	-0.171383		BAP1	-0.0770828	-0.389378
Bax	1.80623	1.90824		Bax	0.451491	0.455439		Bax	0.122446	0.265637		Bax	0.0844492	-0.656791
Bcl-xL	0.0237633	0.164561		Bcl-xL	0.0524498	0.123788		Bcl-xL	-0.0504416	0.0521217		Bcl-xL	-0.0150299	0.172361
Bcl2	0.0969038	0.188794		Bcl2	0.206726	0.268437		Bcl2	-0.531381	0.000578231		Bcl2	0.0453184	0.774942
BCL2A1	0.191491	0.179939		BCL2A1	-0.137822	-0.17262		BCL2A1	0.0454653	0.126376		BCL2A1	-0.491977	0.520801
Beclin	-0.0661722	-0.150568		Beclin	0.133612	0.0605105		Beclin	0.667314	0.708459		Beclin	-0.0197291	0.170274
Bid	-0.0321027	-0.00510798		Bid	-0.0377103	-0.0375689		Bid	-0.100126	-0.110013		Bid	-0.0989053	-0.0399706
Bim	0.472813	0.773065		Bim	0.316482	0.653956		Bim	0.268188	0.421405		Bim	0.125322	0.305398
BiP-GRP78	0.26972	0.331195		BiP-GRP78	0.160772	0.235019		BiP-GRP78	0.0353542	0.227439		BiP-GRP78	-0.0163215	0.01021
BMK1-Erk5_pT218_Y220	-0.299815	-0.213847		BMK1-Erk5_pT218_Y220	-0.095124	0.0196582		BMK1-Erk5_pT218_Y220	-0.196825	-0.167006		BMK1-Erk5_pT218_Y220	0.137547	-0.0807551
BRCA1	0.357669	0.36291		BRCA1	-0.0731904	-0.105571		BRCA1	-0.163051	-0.203741		BRCA1	-0.0727899	0.2184
BRD4	-1.3262	-2.50139		BRD4	-1.63229	-1.30179		BRD4	-1.2246	-2.59021		BRD4	-1.71722	-2.16123
c-Abl	0.0678109	0.104913		c-Abl	-0.115939	-0.08933		c-Abl	-0.0405376	0.0151929		c-Abl	0.102139	-0.188123
c-Abl_pY412	0.00327455	-0.253854		c-Abl_pY412	0.163368	-0.100223		c-Abl_pY412	0.0374678	-0.12584		c-Abl_pY412	0.238425	0.470742
c-IAP2	-0.156796	-0.0827464		c-IAP2	-0.151973	-0.0373003		c-IAP2	0.0376581	0.0945297		c-IAP2	0.256248	0.149088
c-Jun_pS73	0.114916	0.370106		c-Jun_pS73	0.0443151	0.277825		c-Jun_pS73	0.0135938	0.269582		c-Jun_pS73	-0.153109	-0.316331
c-Kit	0.37881	0.15632		c-Kit	-0.0133198	-0.13296		c-Kit	-0.27123	-0.81591		c-Kit	0.0480799	-0.240009
c-Met_pY1234_Y1235	0.184417	0.0969965		c-Met_pY1234_Y1235	0.193437	0.0523457		c-Met_pY1234_Y1235	0.018711	-0.0182697		c-Met_pY1234_Y1235	0.130816	-0.104529
c-Myc	-0.250113	-0.573087		c-Myc	-0.240826	-0.232246		c-Myc	-1.21217	-0.758534		c-Myc	-0.0624763	0.164888
C-Raf	-0.0191252	-0.134821		C-Raf	-0.00700394	-0.132821		C-Raf	-0.0963423	-0.216069		C-Raf	0.0602922	-0.586487
C-Raf_pS338	0.192453	0.0276468		C-Raf_pS338	0.146308	-0.0219732		C-Raf_pS338	-0.0131208	-0.064162		C-Raf_pS338	0.0804636	0.227529
CA9	-0.15149	-0.0977005		CA9	-0.0622905	-0.0676996		CA9	0.0779502	0.0202901		CA9	-0.0247609	0.180609
Cadherin-6	-0.0654707	-0.0436097		Cadherin-6	-0.0166995	0.0377204		Cadherin-6	0.0533295	-0.00846976		Cadherin-6	0.0674496	0.17264
Calnexin	-0.0933253	-0.177913		Calnexin	-0.0491803	0.103687		Calnexin	0.0135778	0.140914		Calnexin	0.0514535	0.398411
Caspase-3-cleaved	0.00651128	0.018051		Caspase-3-cleaved	0.0281298	0.0792999		Caspase-3-cleaved	0.10715	0.0560594		Caspase-3-cleaved	0.0815002	0.15295
Caspase-7-cleaved	0.530953	1.11296		Caspase-7-cleaved	0.183832	1.18916		Caspase-7-cleaved	0.176021	0.474254		Caspase-7-cleaved	0.196649	0.664486
Caspase-8	0.0582727	-0.633265		Caspase-8	-0.0723092	-0.149293		Caspase-8	0.111427	0.0732443		Caspase-8	0.0789948	-0.296052
Caspase-8-cleaved	0.0747541	0.0893382		Caspase-8-cleaved	0.091176	0.136685		Caspase-8-cleaved	-0.00834075	-0.0449341		Caspase-8-cleaved	0.0212767	0.216895
Caveolin-1	-2.54012	-3.19399		Caveolin-1	-1.51748	-1.4978		Caveolin-1	-3.22185	-4.92542		Caveolin-1	-1.24417	-0.0272125
CD134	-0.0205177	-0.00296925		CD134	-0.00475842	0.0485631		CD134	-0.0497595	-0.0456927		CD134	-0.0149766	0.00606415
CD171	1.32972	1.27242		CD171	1.8227	1.89256		CD171	0.965904	0.857118		CD171	0.542082	0.330228
CD2	-0.19052	-0.151269		CD2	-0.0897204	-0.0162904		CD2	-0.0438193	-0.0431892		CD2	0.0350306	0.27541
CD20	-0.0300422	0.0066414		CD20	0.057158	0.116604		CD20	0.0126199	0.0182481		CD20	-0.0987932	0.331622
CD26	0.0721213	-0.0153281		CD26	0.104164	0.102988		CD26	-0.0608834	-0.0299045		CD26	-0.0627964	0.322354
CD29	0.409511	0.303733		CD29	0.487638	0.443783		CD29	0.736652	0.353916		CD29	0.281851	0.156187
CD31	0.00172633	0.0131181		CD31	0.0388708	0.0560474		CD31	0.043067	0.0432259		CD31	0.0216175	0.0516629
CD38	-0.103214	-0.115349		CD38	-0.0777806	-0.0848256		CD38	0.182061	0.15939		CD38	0.15278	0.199306
CD4	-0.0664196	-0.0847176		CD4	0.0690447	0.0782124		CD4	-0.0599406	-0.224728		CD4	0.00894372	0.309564
CD44	1.15013	0.909645		CD44	-0.779547	-0.900219		CD44	-0.0411035	0.23318		CD44	0.118142	0.468335
CD45	0.0341273	0.0109991		CD45	0.00543244	-0.0329165		CD45	0.0454664	-0.0634813		CD45	0.0786817	0.150357
CD49b	4.0076	4.16035		CD49b	1.82443	1.82076		CD49b	2.08704	2.37208		CD49b	0.364397	-0.900233
CD5	-0.12455	-0.135069		CD5	-0.0914698	-0.0448692		CD5	-0.027559	-0.0379894		CD5	0.0535396	0.16622
CD68	0.0080801	-0.0619196		CD68	0.29552	0.33893		CD68	0.0381607	0.0906907		CD68	0.00513985	0.29403
CD74	-0.0355393	-0.066919		CD74	-0.0534097	-0.0200609		CD74	-0.0579505	0.0455693		CD74	0.18102	0.0051591
cdc25C	-0.838876	-0.725227		cdc25C	-0.205752	0.0495482		cdc25C	-0.676871	-1.1807		cdc25C	0.231467	-0.197787
cdc2_pY15	-0.939522	-1.62395		cdc2_pY15	-0.384335	-0.916038		cdc2_pY15	-0.464967	-1.27974		cdc2_pY15	-0.880396	-1.09889
Cdc42	0.0930383	0.0525282		Cdc42	-0.0235178	-0.0452371		Cdc42	-0.0735047	-0.11289		Cdc42	0.00758408	-0.0218083
Cdc6	-0.277017	0.0471882		Cdc6	-0.0615265	-0.0292058		Cdc6	-0.0691381	-0.374537		Cdc6	0.231239	0.330052
CDK1_pT14	-0.547546	-0.548322		CDK1_pT14	-0.296748	0.014642		CDK1_pT14	-0.124561	-0.843836		CDK1_pT14	-0.264582	-0.394892
CDK9	0.13676	0.12236		CDK9	0.00985048	0.0583608		CDK9	0.0201305	0.14764		CDK9	0.0308012	0.580151
CDKN2A	-0.50344	-0.50045		CDKN2A	-0.28372	-0.293137		CDKN2A	-0.0725429	-0.142524		CDKN2A	-0.543707	0.0947911
CDT1	0.0393968	-0.0695335		CDT1	0.187262	-0.0468031		CDT1	0.114903	-0.0551944		CDT1	-0.109498	0.296097
CENP-A	-0.0584809	-0.0669802		CENP-A	-0.0700102	0.0418304		CENP-A	-0.0367495	-0.157959		CENP-A	-0.17075	-0.0815096
cGAS	0.0547622	-0.0399376		cGAS	0.131793	0.248086		cGAS	0.113271	0.0074775		cGAS	0.0120882	0.422224
CHD1L	-0.00237106	-0.0288158		CHD1L	-0.0251922	-0.0932897		CHD1L	0.00829782	-0.0091074		CHD1L	0.118992	-0.201126
Chk1	-0.20306	-0.451422		Chk1	-0.00569672	-0.215245		Chk1	0.0165807	-0.103507		Chk1	-0.3987	-0.798939
Chk1_pS296	-0.153568	-0.16911		Chk1_pS296	-0.12268	-0.087859		Chk1_pS296	-0.0452561	-0.0270407		Chk1_pS296	0.122182	0.242492
Chk1_pS345	0.0309789	0.0173506		Chk1_pS345	0.0104916	-0.00309304		Chk1_pS345	0.0203987	0.0287262		Chk1_pS345	0.0407644	-0.258022
Chk2	-0.113644	-0.114831		Chk2	0.449656	-0.227462		Chk2	2.15903	0.577011		Chk2	0.172487	0.457718
Chk2_pT68	0.284638	0.514339		Chk2_pT68	0.363271	0.866975		Chk2_pT68	0.329095	0.607357		Chk2_pT68	-0.0367275	0.708101
CIITA	-0.000959893	0.0241685		CIITA	0.0594465	0.0841698		CIITA	-0.093572	-0.0444901		CIITA	-0.0551905	0.156777
Claudin-7	0.357715	0.433567		Claudin-7	-0.0301582	0.111095		Claudin-7	-0.122302	0.116489		Claudin-7	-0.0711748	0.356999
COG3	-0.16864	0.0411966		COG3	0.0436318	0.162549		COG3	-0.00425358	0.14262		COG3	0.0705907	0.58486
Collagen-VI	-0.0786754	-0.00650963		Collagen-VI	-0.131179	-0.0900747		Collagen-VI	0.0480479	0.088497		Collagen-VI	0.0795651	-0.188125
Complex-II-Subunit	0.50311	0.110239		Complex-II-Subunit	-0.03197	0.0216005		Complex-II-Subunit	0.0493785	0.1326		Complex-II-Subunit	0.14004	-0.137268
Connexin-43	2.21139	-0.335268		Connexin-43	0.0404821	-1.1237		Connexin-43	-2.64755	-5.19688		Connexin-43	0.106281	-0.1307
Coup-TFII	0.161968	-1.16432		Coup-TFII	-0.0819171	-0.337121		Coup-TFII	0.00754652	-0.753967		Coup-TFII	-0.377625	-0.3599
Cox-IV	0.000503513	0.0979439		Cox-IV	-0.0984486	-0.0435269		Cox-IV	0.0446511	0.180229		Cox-IV	0.109567	-0.185079
Cox2	-0.0288023	0.051393		Cox2	-0.125351	-0.0277039		Cox2	0.0898854	0.134884		Cox2	0.146192	0.125149
CRABP1	0.0167106	-0.00287977		CRABP1	-0.0667401	-0.088341		CRABP1	0.0391202	0.0385702		CRABP1	-0.190711	-0.00560981
CRABP2	0.380659	0.196849		CRABP2	0.29184	0.41873		CRABP2	0.3016	0.26882		CRABP2	-0.14144	0.426921
Creb	0.118858	0.13805		Creb	0.0710332	0.0499828		Creb	0.0242677	0.0114764		Creb	-0.0430059	0.0309905
CREB_pS133	-0.36558	-0.91383		CREB_pS133	-0.219003	-0.311873		CREB_pS133	0.327373	0.240933		CREB_pS133	-0.18281	-0.549861
CSK	-0.0966168	-0.165261		CSK	-0.116331	-0.142706		CSK	-0.0120132	-0.20266		CSK	-0.0787088	-0.20964
CtIP	0.0597765	0.23368		CtIP	-0.160718	-0.0795722		CtIP	-0.0053163	0.0510663		CtIP	-0.193177	1.65444
Cyclin-B1	-1.04148	-0.847336		Cyclin-B1	-0.26767	0.334159		Cyclin-B1	-1.03086	-2.6689		Cyclin-B1	-1.35324	-0.446155
Cyclin-D1	-0.0544135	-0.0216393		Cyclin-D1	-0.0353091	-0.00920613		Cyclin-D1	0.0248374	0.018882		Cyclin-D1	0.0413564	0.138366
Cyclin-D3	0.35005	1.2883		Cyclin-D3	0.500684	1.31491		Cyclin-D3	0.859265	2.18635		Cyclin-D3	1.04334	1.97314
Cyclin-E1	0.386435	0.703925		Cyclin-E1	-0.335393	-0.134336		Cyclin-E1	0.131109	0.397332		Cyclin-E1	1.23948	1.24993
Cyclophilin-F	-0.279286	-0.328463		Cyclophilin-F	-0.294271	-0.218042		Cyclophilin-F	-0.178459	-0.0691414		Cyclophilin-F	0.0416102	-0.279781
D-a-Tubulin	-0.0118482	-0.0402013		D-a-Tubulin	-0.0474155	-0.0653119		D-a-Tubulin	0.000350574	-0.0351921		D-a-Tubulin	0.0478184	-0.0144994
DAPK1_pS308	0.566017	0.284438		DAPK1_pS308	-0.0685581	-0.127511		DAPK1_pS308	-0.101653	-0.0487361		DAPK1_pS308	-0.524842	0.0621794
DAPK2	-0.0794477	-0.0815581		DAPK2	-0.00380237	-0.0351294		DAPK2	0.0253768	-0.035661		DAPK2	0.0225072	0.166778
DDB-1	-0.286703	-0.3111		DDB-1	0.0558288	0.0988067		DDB-1	0.0104021	-0.089131		DDB-1	0.211742	0.289897
DDR1	-0.289904	-0.215093		DDR1	-0.213303	-0.145238		DDR1	0.0129304	-0.0277162		DDR1	-0.191497	-0.122304
DDR1_pY513	-0.0010192	-0.132949		DDR1_pY513	-0.0337145	0.0568692		DDR1_pY513	0.130361	0.0215611		DDR1_pY513	0.0441415	0.188172
DJ1	-0.1424	-0.100355		DJ1	0.0963125	0.219797		DJ1	-0.276777	-0.181539		DJ1	-0.0480496	-0.203028
DM-Histone-H3	0.251571	0.199531		DM-Histone-H3	-0.10492	0.4446		DM-Histone-H3	0.0146704	0.13407		DM-Histone-H3	0.10169	-0.112671
DM-K9-Histone-H3	0.16681	0.154682		DM-K9-Histone-H3	0.0185349	0.0594531		DM-K9-Histone-H3	-0.0154278	0.0408519		DM-K9-Histone-H3	-0.0471234	0.468655
DNA-Ligase-IV	-0.0255726	-0.105549		DNA-Ligase-IV	-0.0456933	0.196088		DNA-Ligase-IV	0.276487	0.685634		DNA-Ligase-IV	0.221502	1.02465
DNA_POLG	0.00360232	0.172866		DNA_POLG	0.307735	0.516958		DNA_POLG	0.0682916	0.302336		DNA_POLG	0.133082	-0.0161852
DNMT1	-0.0417764	-0.239612		DNMT1	-0.288539	-0.67853		DNMT1	-0.0218212	-0.190248		DNMT1	-0.21854	-0.485558
DRP1	0.317289	0.0532729		DRP1	0.271174	0.300916		DRP1	0.202161	0.417014		DRP1	0.271536	0.144575
DUSP4	0.0793992	-0.282621		DUSP4	0.00888013	-0.0442793		DUSP4	0.106865	-0.0568578		DUSP4	-0.0475953	-0.288809
DUSP6	0.23727	0.495926		DUSP6	0.114954	0.550387		DUSP6	0.257952	-1.53099		DUSP6	0.0291549	0.414271
Dvl3	0.139899	0.303834		Dvl3	-0.00494341	-0.0390473		Dvl3	0.0244829	-0.216301		Dvl3	0.174982	-0.231379
DYRK1B	-0.0664404	-0.0209207		DYRK1B	0.0342697	0.14658		DYRK1B	-0.13613	-0.153531		DYRK1B	0.0622705	0.209921
E-Cadherin	-0.0183496	-0.0461089		E-Cadherin	-0.073161	0.0939497		E-Cadherin	0.0141396	0.0374292		E-Cadherin	0.0738787	0.38398
E2F1	0.12274	0.108091		E2F1	0.0261204	-0.0391202		E2F1	-0.0713305	-0.00963103		E2F1	-0.14814	-0.0284798
eEF2	0.809945	0.840526		eEF2	0.379697	-0.138106		eEF2	-0.856025	-0.762828		eEF2	-0.306604	0.31467
eEF2K	0.0136218	-0.149443		eEF2K	0.228503	-0.221651		eEF2K	-0.168307	-0.515459		eEF2K	-0.22351	-0.449756
EGFR	0.63353	0.825682		EGFR	-0.0912396	-0.33161		EGFR	-0.301582	0.192297		EGFR	0.0644361	-0.308175
EGFR_pY1173	0.0846942	0.361484		EGFR_pY1173	0.141385	0.35375		EGFR_pY1173	-0.288258	0.0839707		EGFR_pY1173	-0.0256788	-0.0351657
eIF4E	0.00939475	0.110937		eIF4E	-0.179387	-0.101442		eIF4E	-0.0143604	0.0943714		eIF4E	0.0671009	-0.219889
eIF4E_pS209	0.0246049	0.144659		eIF4E_pS209	-0.0757066	-0.055183		eIF4E_pS209	0.0246377	0.0451608		eIF4E_pS209	-0.502701	-0.157849
eIF4G	0.0351839	0.017794		eIF4G	0.0371052	-0.196247		eIF4G	-0.156936	-0.135733		eIF4G	-0.12804	-0.316809
Elk1_pS383	0.00211485	0.151578		Elk1_pS383	0.0883666	0.153317		Elk1_pS383	0.0163284	0.000388379		Elk1_pS383	-0.0306391	-0.0524083
EMA	-0.175618	-0.166781		EMA	-0.143794	-0.0866913		EMA	-0.0437468	-0.0489483		EMA	0.107888	0.289601
Enolase-1	1.23011	1.40258		Enolase-1	-0.343149	-0.295301		Enolase-1	0.28747	1.05018		Enolase-1	-0.543463	0.0679708
Enolase-2	0.324956	0.405574		Enolase-2	0.344653	0.25907		Enolase-2	0.272547	0.319131		Enolase-2	0.111891	0.079087
ENY2	1.2811	0.851173		ENY2	0.91798	0.79514		ENY2	0.351268	0.454735		ENY2	0.0422323	-0.625185
EphA2	0.0640228	-0.472065		EphA2	-0.103717	0.0569746		EphA2	0.0412442	-0.285523		EphA2	-0.11753	-0.789951
EphA2_pS897	0.0317179	-0.289951		EphA2_pS897	0.236969	0.178968		EphA2_pS897	0.471561	0.416558		EphA2_pS897	-0.5595	-1.56603
EphA2_pY588	-0.035532	-0.336903		EphA2_pY588	0.0451757	-0.154497		EphA2_pY588	-0.00188652	-0.518837		EphA2_pY588	0.0974261	0.887708
ER-a	-0.645006	-0.378176		ER-a	-0.124545	0.120142		ER-a	-0.132873	0.0519811		ER-a	0.317032	0.828081
ER-a_pS118	-0.0533801	0.408244		ER-a_pS118	-0.118931	0.291201		ER-a_pS118	0.0299025	0.393355		ER-a_pS118	-0.0440054	-0.195331
ERCC1	-0.128877	-0.458363		ERCC1	-0.138518	-0.30243		ERCC1	-0.315285	-0.584424		ERCC1	-0.154436	0.0441438
ERCC5	0.133559	0.135696		ERCC5	-0.0393179	-0.113752		ERCC5	-0.417407	-0.389724		ERCC5	0.0665043	-0.166569
Erk5	-0.340497	-0.188966		Erk5	-0.214115	-0.0730097		Erk5	-0.242392	-0.286632		Erk5	0.026856	0.0292098
ERRalpha	-0.393905	-0.637166		ERRalpha	0.0241012	-0.113262		ERRalpha	-0.0456217	-0.538157		ERRalpha	-0.0142762	0.376196
Ets-1	-0.0934609	-0.0301182		Ets-1	-0.0021688	-0.0609327		Ets-1	0.253781	0.0921508		Ets-1	-0.122761	0.893674
EVI1	0.068124	-0.0215273		EVI1	0.0916964	-0.0428257		EVI1	0.550057	0.105912		EVI1	-0.413784	-0.333055
Ezh2	0.0245798	-0.44385		Ezh2	-0.11617	-0.20596		Ezh2	-0.59126	-0.7239		Ezh2	-0.653809	-0.277679
FABP5	0.14746	0.07526		FABP5	0.0929296	-0.0171099		FABP5	0.0439793	0.0425288		FABP5	-0.0419492	-0.26846
FAK	0.094526	-0.0902079		FAK	0.01493	-0.109562		FAK	0.01782	-0.17666		FAK	0.00162878	-0.221113
FAK_pY397	-0.170268	0.023968		FAK_pY397	-0.0942284	-0.049412		FAK_pY397	0.275662	-0.0402196		FAK_pY397	-0.3168	0.221289
FANCD2	-0.22633	-0.262231		FANCD2	0.0377897	0.0245705		FANCD2	-0.10284	-0.24424		FANCD2	-0.11234	0.0548303
FASN	-0.217466	-0.330033		FASN	-0.330783	-0.555966		FASN	-0.202731	-0.301365		FASN	-0.00567787	0.593837
FGF-basic	0.0600415	0.130789		FGF-basic	-0.137644	-0.0790746		FGF-basic	0.00961772	-0.00149131		FGF-basic	-0.473679	-0.460493
FGFR1	-0.12714	-0.10316		FGFR1	-0.0895001	-0.0397306		FGFR1	0.0917702	-0.17834		FGFR1	0.0675606	0.0917507
FGFR2	-0.0779894	-0.1129		FGFR2	-0.0287297	0.0033208		FGFR2	-0.0167902	-0.0480607		FGFR2	0.0982304	0.354121
Fibronectin	0.216569	0.477053		Fibronectin	0.168551	0.182572		Fibronectin	0.169571	0.491825		Fibronectin	-0.132488	-0.232661
FN14	0.293065	0.391887		FN14	0.198894	0.116038		FN14	0.205264	0.357727		FN14	-0.350907	-0.395775
Folate-Binding-Protein	-0.0636999	-0.0970998		Folate-Binding-Protein	0.0874008	0.10508		Folate-Binding-Protein	0.0139393	-0.00531983		Folate-Binding-Protein	0.0559891	0.179609
Folliculin	-0.0626501	0.0501897		Folliculin	-0.0572094	0.0576008		Folliculin	-0.0303608	0.0847993		Folliculin	-0.00924966	-0.04895
FOXM1	-0.59695	-0.713754		FOXM1	-0.363284	-0.306172		FOXM1	-0.390166	-1.11433		FOXM1	-0.810756	-1.15028
FOXO3	0.0408014	0.0739012		FOXO3	-0.0653208	-0.0108665		FOXO3	0.0687599	-0.0670172		FOXO3	0.0461406	-0.0498917
FoxO3a_pS318_S321	-0.0589503	0.000124134		FoxO3a_pS318_S321	0.0951459	0.318079		FoxO3a_pS318_S321	-0.0154941	0.018769		FoxO3a_pS318_S321	-0.297369	-0.0833391
FRS2-alpha_pY196	-0.14694	-0.272767		FRS2-alpha_pY196	-0.119966	-0.17835		FRS2-alpha_pY196	-0.429426	-0.831343		FRS2-alpha_pY196	0.129295	0.133052
FTO	0.166874	0.213184		FTO	0.256683	0.36065		FTO	0.262804	0.392256		FTO	0.177395	-0.644038
G6PD	0.046658	0.552456		G6PD	0.343719	0.432203		G6PD	0.364288	0.550015		G6PD	0.373656	-0.5739
Gab2	0.379781	0.425141		Gab2	0.33155	0.84229		Gab2	0.0958103	0.0343899		Gab2	0.168989	0.21765
GAPDH	1.18284	1.19651		GAPDH	0.464277	0.501305		GAPDH	-1.44639	-0.284774		GAPDH	-0.790211	1.8555
GATA3	0.331743	0.756123		GATA3	0.203505	-0.1788		GATA3	-0.196801	0.00789366		GATA3	-0.598385	-0.219388
GATA6	-0.118833	0.0355494		GATA6	-0.00630888	0.0931364		GATA6	0.0324383	-0.211478		GATA6	-0.551672	-0.0310269
GCLC	0.672456	0.810429		GCLC	0.229476	0.26288		GCLC	-0.0587901	0.212081		GCLC	-0.133386	0.907495
GCLM	0.0190501	-0.0486762		GCLM	-0.0663386	-0.164811		GCLM	0.0219002	-0.0274296		GCLM	0.102087	0.00157339
GCN5L2	-0.427961	-0.609684		GCN5L2	-0.337734	-0.424241		GCN5L2	-0.52778	-0.609662		GCN5L2	-0.315308	-0.0386846
GGPS1	0.110161	0.35942		GGPS1	0.00347046	-0.00313979		GGPS1	-0.0362409	0.0897592		GGPS1	0.06335	-0.0538304
Gli1	-0.0346385	-0.53654		Gli1	0.0255602	-0.0721255		Gli1	0.0834568	-0.470337		Gli1	0.0586812	-0.217607
Gli3	0.0196563	-0.390366		Gli3	-0.199112	-0.159895		Gli3	-0.0777183	-1.28707		Gli3	-0.217381	-0.42244
Glucocorticoid-Receptor	-0.111084	-0.599189		Glucocorticoid-Receptor	0.0745749	-0.396151		Glucocorticoid-Receptor	-0.0384471	-0.808478		Glucocorticoid-Receptor	0.0716055	0.75507
Glutamate-D1-2	-0.056176	0.0186139		Glutamate-D1-2	0.303688	0.308465		Glutamate-D1-2	0.0945239	0.0684551		Glutamate-D1-2	0.0990283	0.614611
Glutaminase	0.301816	0.406665		Glutaminase	0.467021	0.746851		Glutaminase	0.203611	0.590126		Glutaminase	-0.0884645	-0.40429
Granzyme-B	-0.0851	-0.268902		Granzyme-B	-0.0348639	0.024108		Granzyme-B	0.145834	-0.217272		Granzyme-B	0.359548	0.58021
GRB2	0.10435	0.23914		GRB2	0.0996401	0.261221		GRB2	0.0382288	0.173839		GRB2	0.21182	0.19829
GRB7	-0.0452939	-0.0602017		GRB7	-0.0282515	0.0237095		GRB7	0.0906992	0.0915901		GRB7	-0.108963	0.0869389
Grp75	0.469704	0.414924		Grp75	0.469315	0.227976		Grp75	-0.150075	0.184314		Grp75	0.0369447	0.160028
GSK-3a-b	0.130356	0.125487		GSK-3a-b	0.0433487	0.0362165		GSK-3a-b	-0.0161608	0.085472		GSK-3a-b	0.125905	-0.206723
GSK-3a-b_pS21_S9	-0.616654	-0.606219		GSK-3a-b_pS21_S9	0.054665	-0.405977		GSK-3a-b_pS21_S9	0.244609	1.2152		GSK-3a-b_pS21_S9	0.121492	-0.337422
GSK-3B	0.227334	0.285953		GSK-3B	0.0473279	0.0845529		GSK-3B	0.0595009	0.161577		GSK-3B	0.166903	-0.187489
Gys	0.1066	0.270989		Gys	0.14666	0.0668096		Gys	0.0120814	0.36016		Gys	-0.121231	0.127879
Gys_pS641	0.138221	0.162691		Gys_pS641	0.352279	0.196089		Gys_pS641	-0.0731692	-0.29096		Gys_pS641	-0.0682805	-0.0901903
H2AX_pS139	0.0793112	0.171025		H2AX_pS139	0.00473938	0.37194		H2AX_pS139	0.102566	0.218511		H2AX_pS139	0.0837402	0.30512
H2AX_pS140	0.0269129	0.0561021		H2AX_pS140	-0.0339645	0.031962		H2AX_pS140	-0.000382174	0.0398612		H2AX_pS140	0.0226277	0.0122382
HER2	0.237212	0.570269		HER2	0.0744252	-0.16884		HER2	-0.139901	0.00866583		HER2	-1.20152	-0.297963
HER2_pY1248	-0.0359187	-0.0888201		HER2_pY1248	0.0361975	-0.00218987		HER2_pY1248	-0.0539829	-0.126126		HER2_pY1248	0.00192677	-0.0219173
HER3	-0.0974063	-0.0135483		HER3	-0.0279172	0.105942		HER3	0.14837	0.179837		HER3	0.391141	1.19278
HER3_pY1289	0.348268	0.223269		HER3_pY1289	0.296316	0.211581		HER3_pY1289	0.704383	0.332735		HER3_pY1289	0.218386	-0.0126251
Heregulin	0.327677	0.414673		Heregulin	-0.104985	-0.230646		Heregulin	-0.0809491	0.0954048		Heregulin	-0.304053	-0.424339
HES1	-0.256928	-1.63542		HES1	-0.146907	-0.736769		HES1	-0.0181106	-0.598193		HES1	-1.00055	-0.368581
Hexokinase-I	0.381909	0.476849		Hexokinase-I	0.832898	0.961989		Hexokinase-I	0.352908	0.340353		Hexokinase-I	0.623377	0.6439
Hexokinase-II	0.18329	0.27718		Hexokinase-II	-0.371962	0.0846843		Hexokinase-II	-0.269678	0.0510784		Hexokinase-II	0.0826141	-0.258847
Hif-1-alpha	0.0565799	0.0595303		Hif-1-alpha	0.0729396	0.0676091		Hif-1-alpha	0.0781797	0.12761		Hif-1-alpha	0.0747094	0.11465
Histone-H3	0.731443	0.96466		Histone-H3	0.21356	1.92139		Histone-H3	-0.00169192	0.481144		Histone-H3	-0.161964	0.558391
Histone-H3_pS10	-0.403485	0.202387		Histone-H3_pS10	0.419736	1.17765		Histone-H3_pS10	0.207089	0.110404		Histone-H3_pS10	0.00341291	0.3127
HLA-DR-DP-DQ-DX	0.106081	0.10842		HLA-DR-DP-DQ-DX	-0.02504	-0.0226802		HLA-DR-DP-DQ-DX	-0.37636	-0.31129		HLA-DR-DP-DQ-DX	0.0483499	0.48348
HMHA1	1.30392	1.7009		HMHA1	4.08461	4.57711		HMHA1	3.11892	3.02005		HMHA1	0.317879	1.8332
HNRNPK	-0.0612192	-0.0394702		HNRNPK	-0.10333	-0.127231		HNRNPK	-0.102759	-0.0869297		HNRNPK	0.0260503	-0.0463994
HSP27	-0.0609961	-0.0729396		HSP27	-0.0776421	-0.0149878		HSP27	0.515939	0.509189		HSP27	-0.130348	0.0275458
HSP27_pS82	-0.236376	-0.427531		HSP27_pS82	-0.262588	-0.578022		HSP27_pS82	-0.131416	0.169623		HSP27_pS82	-1.02143	-2.92253
HSP60	-0.0124068	-0.061445		HSP60	-0.428435	-0.281764		HSP60	-0.195445	0.122389		HSP60	0.0162487	0.970369
HSP70	0.111592	0.244701		HSP70	0.0404364	0.0893038		HSP70	-0.0304328	0.101878		HSP70	0.0169515	0.413153
IDO	-0.58877	-0.684303		IDO	-0.208008	-0.104676		IDO	0.354996	0.212597		IDO	-0.136402	0.378044
IGF1R_pY1135_Y1136	0.113474	0.109292		IGF1R_pY1135_Y1136	-0.142649	-0.123833		IGF1R_pY1135_Y1136	0.00920325	-0.0354846		IGF1R_pY1135_Y1136	0.0259082	0.122284
IGFBP2	0.452018	0.382228		IGFBP2	0.936569	0.265372		IGFBP2	0.867644	-0.0244609		IGFBP2	0.169895	-0.122772
IGFBP3	-0.109341	-0.282897		IGFBP3	0.173916	-0.103695		IGFBP3	0.209317	0.254084		IGFBP3	0.42307	-0.238533
IGFRb	0.287456	0.0344187		IGFRb	0.455496	-0.353148		IGFRb	0.759813	0.667679		IGFRb	0.0548474	-1.14759
IL-6	-0.40322	-0.37878		IL-6	-0.266926	-0.0717919		IL-6	0.046851	0.106491		IL-6	0.186077	0.378213
IMP3	-0.347333	-0.34501		IMP3	-0.102149	-0.0383082		IMP3	0.0721538	-0.140117		IMP3	0.12119	0.347742
INPP4b	0.00617127	-0.0799531		INPP4b	-0.188159	-0.113786		INPP4b	0.0333011	-0.000238766		INPP4b	-0.006529	-0.351656
IR-b	0.00560943	-0.571966		IR-b	0.183286	0.357844		IR-b	0.151186	-0.40064		IR-b	0.121462	0.951326
IRF-1	-0.122928	-0.108433		IRF-1	-0.0968326	-0.0858925		IRF-1	-0.127679	-0.0890636		IRF-1	-0.0252449	-0.0114895
IRF-3	0.0738649	0.0637441		IRF-3	-0.0134946	-0.0842812		IRF-3	-0.000442126	-0.0902274		IRF-3	0.179442	-0.106865
IRS1	0.0136892	-0.0867914		IRS1	0.244186	0.585443		IRS1	-0.313084	-0.181478		IRS1	-0.248446	-1.01679
IRS2	0.527865	0.243822		IRS2	0.407488	-0.0394615		IRS2	0.198775	-0.0165449		IRS2	0.0760133	0.113403
JAB1	0.097022	0.0436884		JAB1	-0.0708616	-0.0214711		JAB1	-0.0427701	-0.0214706		JAB1	-0.0102567	-0.141169
Jagged1	-0.0260874	-0.0795367		Jagged1	-0.0688161	-0.107656		Jagged1	0.0116655	-0.0327009		Jagged1	0.0448541	0.247918
Jak2	0.00484993	-0.0266955		Jak2	-0.0110533	-0.113044		Jak2	-0.189245	-0.0461098		Jak2	0.0264946	0.263793
JNK2	0.0114947	-0.000931528		JNK2	-0.901898	-0.888451		JNK2	0.0512258	0.367919		JNK2	0.207086	0.511399
JNK_pT183_Y185	-0.0072634	0.0895113		JNK_pT183_Y185	-0.0498109	-0.0651496		JNK_pT183_Y185	-0.0926571	0.0584872		JNK_pT183_Y185	-0.0237368	-0.190129
KAP1	-0.0792972	0.0107724		KAP1	-0.110425	0.0282709		KAP1	-0.154051	-0.100109		KAP1	-0.0768174	0.0461072
KEAP1	-0.086411	-0.18498		KEAP1	-0.0719997	-0.0990597		KEAP1	-0.0843804	-0.384839		KEAP1	0.00602999	0.0623192
LAD1	-0.809162	-0.904614		LAD1	-0.0599441	-0.235802		LAD1	0.441487	0.401486		LAD1	0.285921	1.60129
Lasu1	0.3784	0.202039		Lasu1	-0.0582772	-0.162332		Lasu1	-0.0265585	-0.0573507		Lasu1	-0.290721	-0.0957588
LC3A-B	0.146176	0.255249		LC3A-B	0.389462	0.479787		LC3A-B	0.192387	0.432188		LC3A-B	0.41674	0.138112
Lck	0.0361535	0.160053		Lck	-0.102206	-0.114087		Lck	-0.194213	0.122449		Lck	0.123467	-0.244867
LCN2	-0.0463801	-0.0341806		LCN2	-0.0156091	0.0534507		LCN2	0.18918	0.0534911		LCN2	0.0339803	0.00105991
LDHA	0.20396	-0.10484		LDHA	0.11293	-0.29708		LDHA	-0.0990597	-0.14645		LDHA	-0.332821	-0.807891
LRP6_pS1490	-0.00907468	-0.182082		LRP6_pS1490	0.0652271	-0.0149721		LRP6_pS1490	0.0752677	-0.452447		LRP6_pS1490	0.275094	0.747699
Lyn	0.0915926	-0.0875158		Lyn	0.0695592	-0.070909		Lyn	0.276375	0.179037		Lyn	0.109889	-0.103589
MACC1	-0.0205401	-0.0198109		MACC1	-0.0671606	-0.0502997		MACC1	0.0155507	0.00369987		MACC1	0.0758189	0.00272991
MAPK_pT202_Y204	-0.53948	-0.760857		MAPK_pT202_Y204	-0.340747	-0.910759		MAPK_pT202_Y204	-0.252116	-0.455583		MAPK_pT202_Y204	-0.659613	-0.803542
Mcl-1	0.137917	0.445919		Mcl-1	0.185434	0.58681		Mcl-1	-0.0722196	0.0782847		Mcl-1	-0.142319	0.569415
MCT4	-0.172083	-0.0437798		MCT4	-0.253053	-0.117729		MCT4	-0.0653791	-0.120392		MCT4	-0.108349	0.496906
MDM2_pS166	-0.169391	-0.19371		MDM2_pS166	0.0947806	0.0705403		MDM2_pS166	0.11014	0.0836001		MDM2_pS166	-0.058049	-0.184909
MEK1	0.281723	0.670959		MEK1	0.25369	0.394879		MEK1	0.07864	0.586204		MEK1	-0.0722811	-0.595508
MEK1_pS217_S221	-0.0154686	-0.189629		MEK1_pS217_S221	0.0692565	0.0555914		MEK1_pS217_S221	-0.268887	-0.455026		MEK1_pS217_S221	0.159797	0.863474
MEK2	0.0508623	0.0493012		MEK2	0.172396	0.147282		MEK2	-0.0199008	0.00259743		MEK2	-0.132623	0.0106862
MelanA	-0.146717	-0.0619418		MelanA	-0.0631898	0.187786		MelanA	0.091415	0.0190675		MelanA	-0.106023	0.223841
Melanoma-gp100	-0.0819525	-0.135134		Melanoma-gp100	0.15163	0.0358527		Melanoma-gp100	0.104779	0.00585376		Melanoma-gp100	0.165666	0.453399
MERIT40	-0.0928735	-0.0352295		MERIT40	-0.126064	-0.231279		MERIT40	0.0292947	0.117784		MERIT40	0.0505198	-0.364794
MERIT40_pS29	-0.109211	-0.128053		MERIT40_pS29	-0.128692	-0.143261		MERIT40_pS29	-0.0308125	-0.0291754		MERIT40_pS29	-0.193876	0.0207625
Merlin	0.0904634	0.249934		Merlin	0.739242	0.778772		Merlin	0.0540782	0.0953714		Merlin	-0.145114	-0.55903
METTL3	0.145363	-0.0477602		METTL3	0.210313	0.0581252		METTL3	-0.0364636	-0.162655		METTL3	0.0344146	0.0747899
Midkine	0.18522	0.027571		Midkine	0.12748	0.0667805		Midkine	-0.00737951	-0.0482497		Midkine	0.0410301	0.16516
MIF	-0.107868	-0.316841		MIF	-0.0512417	0.0271284		MIF	-0.186747	-0.261057		MIF	0.14408	0.179415
MIG6	0.182619	0.0596992		MIG6	0.202347	0.426476		MIG6	0.00931413	0.0371481		MIG6	-0.118188	0.599451
MITF	0.612195	0.213235		MITF	-0.101836	0.0200282		MITF	0.20894	0.138312		MITF	-0.0282818	-0.137554
Mitofusin-1	0.0709695	-0.0538128		Mitofusin-1	0.770606	0.783322		Mitofusin-1	0.234282	0.539289		Mitofusin-1	0.228861	0.43385
Mitofusin-2	-0.21508	-0.0707551		Mitofusin-2	-0.151789	-0.000306555		Mitofusin-2	1.17566	0.576464		Mitofusin-2	0.0765492	-0.498409
MLH1	-0.244772	-0.559863		MLH1	-0.0319125	-0.188713		MLH1	-0.129194	-0.281726		MLH1	-0.0717899	-0.704807
MLKL	-0.79694	-0.92705		MLKL	-0.372078	-0.495453		MLKL	0.518033	-0.012703		MLKL	-0.559029	-0.341979
MMP14	-0.0310151	-0.136477		MMP14	-0.155485	-0.537974		MMP14	-0.0709607	-0.509295		MMP14	-0.76718	-0.520463
MMP2	-0.0486358	-0.285355		MMP2	-0.0217331	-0.0414049		MMP2	-0.0139947	-0.113754		MMP2	0.103483	0.0919791
Mnk1	0.174268	0.651984		Mnk1	0.346669	0.541118		Mnk1	0.176107	0.615358		Mnk1	-0.143473	0.10549
MR1	-0.0327925	-0.0519797		MR1	-0.125862	-0.127351		MR1	-0.0516573	-0.0650671		MR1	-0.228491	0.081081
MRAP	0.0125525	0.0211744		MRAP	-0.0497473	-0.0377386		MRAP	-0.008868	0.0208679		MRAP	0.0279744	0.0162989
MSH2	-0.00897179	-0.136189		MSH2	0.138131	0.106278		MSH2	0.052282	0.0486362		MSH2	0.258556	-0.276261
MSH6	-0.0366153	-0.0757806		MSH6	-0.0784089	-0.245005		MSH6	-0.415464	-0.45639		MSH6	-0.255992	-0.154557
MSI2	-0.128987	-0.193588		MSI2	-0.183545	-0.254221		MSI2	0.00495293	-0.295584		MSI2	-0.33467	0.0118927
MTCO1	0.409981	0.440816		MTCO1	0.120011	0.25899		MTCO1	0.348593	0.502721		MTCO1	0.185933	0.784957
mTOR	0.0922819	0.0799693		mTOR	-0.0297034	-0.144876		mTOR	-0.0584383	0.117188		mTOR	0.0224374	-0.400845
mTOR_pS2448	0.0814006	-0.141673		mTOR_pS2448	0.355108	0.251782		mTOR_pS2448	-0.0779348	0.145268		mTOR_pS2448	-0.253598	-0.680247
MTSS1	-0.086785	-0.120767		MTSS1	0.070909	0.123712		MTSS1	0.130938	0.0276276		MTSS1	0.105206	0.134391
MYH11	1.13029	0.550295		MYH11	-0.0815507	-0.417527		MYH11	-0.537707	0.157155		MYH11	0.0167245	0.438677
Myosin-IIa	-0.0539594	-0.143004		Myosin-IIa	0.223471	-0.22904		Myosin-IIa	0.00804205	0.0514118		Myosin-IIa	0.164238	-0.0160637
Myosin-IIa_pS1943	-0.236816	-0.363923		Myosin-IIa_pS1943	0.197315	-0.0760971		Myosin-IIa_pS1943	0.09143	-0.0437413		Myosin-IIa_pS1943	0.0205124	-0.55585
Myt1	0.0376636	0.06919		Myt1	-0.0951453	-0.0950394		Myt1	-0.0752554	-0.111473		Myt1	-0.582137	-0.118067
N-Cadherin	-0.261635	-3.47102		N-Cadherin	0.329233	-3.19844		N-Cadherin	0.273711	0.0847311		N-Cadherin	0.0773601	0.500382
N-Ras	-0.181986	-0.222844		N-Ras	-0.0187775	-0.0105925		N-Ras	0.00600875	-0.0315556		N-Ras	0.0804574	0.0804162
NAPSIN-A	0.00406056	0.0630402		NAPSIN-A	-0.0724305	-0.0884503		NAPSIN-A	0.0114197	-0.0433292		NAPSIN-A	0.0671991	0.286009
NDRG1_pT346	-0.370304	0.611865		NDRG1_pT346	0.400367	0.716285		NDRG1_pT346	-0.24829	-0.504252		NDRG1_pT346	0.107163	0.45368
NDUFB4	0.0158125	0.0663113		NDUFB4	-0.0906824	-0.00175064		NDUFB4	0.0224176	0.011243		NDUFB4	0.0448618	0.404119
NF-kB-p65_pS536	-0.168674	0.149434		NF-kB-p65_pS536	-0.225169	-0.371996		NF-kB-p65_pS536	-0.063168	0.163999		NF-kB-p65_pS536	-0.028858	2.8564
Notch1	-0.182414	-0.0993719		Notch1	0.225297	0.401899		Notch1	-0.162925	-0.292614		Notch1	-0.434773	0.092642
Notch1-cleaved	-0.178618	-0.223652		Notch1-cleaved	-0.0865425	-0.0731232		Notch1-cleaved	0.100781	-0.0340227		Notch1-cleaved	-0.028743	0.181725
Notch3	-0.0204741	-0.110532		Notch3	0.0104903	-0.0463541		Notch3	-0.0254191	-0.13541		Notch3	-0.0139256	0.0291385
NQO1	-0.0300721	-0.0562994		NQO1	-0.172466	-0.0802525		NQO1	0.0454823	0.0254286		NQO1	-0.485825	-0.496168
NRF2	0.0337197	0.0338795		NRF2	-0.0490207	-0.0684909		NRF2	-0.0127503	0.00277		NRF2	0.0771201	-0.156209
Oct-4	0.0982391	0.148578		Oct-4	-0.027308	-0.0653204		Oct-4	-0.161875	-0.115422		Oct-4	-0.146289	-0.0257358
P-Cadherin	0.226767	0.17963		P-Cadherin	0.0399766	-0.0320958		P-Cadherin	-0.0489822	0.0392336		P-Cadherin	-0.305463	-0.419452
p21	0.412672	0.77488		p21	0.328824	0.778405		p21	0.2936	0.847555		p21	0.552509	0.642098
p27-Kip1	0.270993	-0.0444662		p27-Kip1	0.254565	-0.189529		p27-Kip1	-0.311741	-0.329765		p27-Kip1	0.0903144	0.456467
p27_pT157	0.312604	0.347664		p27_pT157	-0.0112759	-0.0381808		p27_pT157	-0.0677797	0.0666639		p27_pT157	-0.128504	0.031812
p27_pT198	-0.0146756	-0.107883		p27_pT198	-0.123504	-0.373664		p27_pT198	0.0244198	0.0481193		p27_pT198	0.0815879	0.0238399
p38-a	0.400385	0.441775		p38-a	0.194246	0.256005		p38-a	0.076768	-0.00141788		p38-a	0.551548	-0.0461021
p38-MAPK	-0.0187915	0.229991		p38-MAPK	0.0283357	0.0423834		p38-MAPK	0.0705734	0.213271		p38-MAPK	0.0110476	-0.252346
p38-MAPK-_pT180_Y182	-1.19354	-1.18732		p38-MAPK-_pT180_Y182	-0.879655	-0.979637		p38-MAPK-_pT180_Y182	0.0554019	0.30978		p38-MAPK-_pT180_Y182	1.09904	0.0553995
p44-42-MAPK	0.167974	0.247212		p44-42-MAPK	0.150794	0.215703		p44-42-MAPK	0.0625762	0.127522		p44-42-MAPK	0.121412	0.277686
p53	-0.887842	-0.745254		p53	-0.147147	-0.207176		p53	-0.163462	-0.0347312		p53	-0.0848804	0.787406
p70-S6K1	-0.0154328	0.317277		p70-S6K1	-0.0252435	0.0547997		p70-S6K1	0.028616	0.279201		p70-S6K1	0.0869726	-0.302547
p70-S6K_pT389	0.050318	0.0669		p70-S6K_pT389	0.273701	0.346673		p70-S6K_pT389	-0.0676088	0.00255912		p70-S6K_pT389	-0.197897	1.12124
p73	0.38829	0.492479		p73	0.23471	0.3429		p73	0.0871799	0.19998		p73	0.0288103	0.19341
p90RSK_pT573	-1.92079	0.428808		p90RSK_pT573	-0.908494	0.200661		p90RSK_pT573	-0.0249433	-0.149782		p90RSK_pT573	0.428373	-0.689902
PAI-1	-0.0535899	-0.0344534		PAI-1	0.00385344	0.0697167		PAI-1	0.127922	0.841522		PAI-1	0.25602	-0.0744302
PAICS	-0.0275015	-0.0857669		PAICS	0.146002	-0.212342		PAICS	-0.238746	-0.283734		PAICS	-0.344887	-0.855609
PAK1	-0.444286	-0.394846		PAK1	-0.21874	-0.475421		PAK1	0.196633	-0.346092		PAK1	0.21711	-1.05846
PAK4	0.0494637	0.114454		PAK4	-0.0596714	-0.0435417		PAK4	0.0282298	0.0599287		PAK4	0.0868547	-0.15464
PAK_pS474_S602_S560	-0.24987	-0.25603		PAK_pS474_S602_S560	0.0404608	0.0268497		PAK_pS474_S602_S560	-0.208749	-0.265149		PAK_pS474_S602_S560	-0.0738802	0.0250202
PAK_pT423_T402	-0.0432593	0.0037107		PAK_pT423_T402	0.14012	0.12768		PAK_pT423_T402	-0.0206203	-0.0258389		PAK_pT423_T402	-0.0126706	0.13737
PAR	0.0623179	0.413588		PAR	1.05309	1.13472		PAR	0.494526	0.240107		PAR	1.1437	0.460754
PARG	-0.319274	-0.283013		PARG	-0.0789281	0.0739089		PARG	-0.077948	-0.0504353		PARG	0.0297358	0.302613
PARP	0.0656135	0.167358		PARP	-0.195623	-0.374771		PARP	-0.109356	0.0754077		PARP	-0.634418	-0.259309
Patched	-0.136208	-0.169605		Patched	0.00844294	-0.0202586		Patched	-0.00980267	-0.0366831		Patched	0.0591512	0.187591
PAX6	-0.210494	-0.17897		PAX6	-0.872929	-1.04956		PAX6	-0.190151	-0.367668		PAX6	-0.706657	0.242333
PAX8	0.602576	0.0575647		PAX8	-0.153798	-0.180287		PAX8	0.0641448	-0.311446		PAX8	0.136531	0.528377
Paxillin	0.070922	0.208337		Paxillin	0.290389	0.137933		Paxillin	0.119526	0.157086		Paxillin	0.168274	-0.314403
PCNA	0.0245809	0.195578		PCNA	-0.218363	0.329112		PCNA	-0.582687	0.19616		PCNA	-0.15995	0.177531
PD-1	0.0635603	-0.0335105		PD-1	0.0790402	-0.474051		PD-1	0.0559786	-0.0206008		PD-1	0.0767407	0.17405
PD-L1	-0.510489	-0.230438		PD-L1	-0.564482	-0.260328		PD-L1	0.101325	-0.0890553		PD-L1	0.158212	0.0105173
Pdcd4	0.0526116	0.181913		Pdcd4	-0.535966	-0.0415107		Pdcd4	-0.186212	0.267515		Pdcd4	-0.888847	1.56834
PDH	-0.00478488	0.0303486		PDH	0.0112822	-0.0504414		PDH	-0.0454438	-0.00980175		PDH	-0.0620846	-0.0697363
PDHA1	-0.142965	0.0197207		PDHA1	0.00997234	0.142496		PDHA1	0.089044	0.225435		PDHA1	-0.000882898	0.0617546
PDHK1	-0.0548872	-0.0390986		PDHK1	0.0361811	0.114143		PDHK1	0.000715576	0.01218		PDHK1	0.0873348	0.188549
PDK1	0.223095	0.736539		PDK1	-0.0102857	0.121406		PDK1	0.0275451	0.570431		PDK1	-0.0273653	-0.213049
PDK1_pS241	0.373452	1.32739		PDK1_pS241	0.346477	0.65854		PDK1_pS241	0.117024	1.00156		PDK1_pS241	0.1226	0.0368676
PEA-15	-0.0747247	0.116947		PEA-15	0.0684114	0.10466		PEA-15	-0.0461757	0.037908		PEA-15	-0.15169	-0.447731
PEA-15_pS116	-0.0889306	-0.0978899		PEA-15_pS116	-0.0936998	0.0305394		PEA-15_pS116	-0.201789	0.110521		PEA-15_pS116	0.0425513	0.158921
PERK	0.106652	0.354956		PERK	0.105395	0.172526		PERK	0.230018	0.403732		PERK	0.52474	0.343708
PGM1	0.0750398	0.0675275		PGM1	-0.105906	-0.148425		PGM1	-0.0245193	0.0240163		PGM1	0.119606	-0.100552
PHGDH	-0.136276	-0.0726043		PHGDH	-0.161578	-0.048799		PHGDH	-0.0204602	-0.0110665		PHGDH	-0.0969815	0.121292
PHLPP	0.525851	0.378946		PHLPP	0.392919	0.290206		PHLPP	0.153583	-0.233425		PHLPP	0.00551831	-0.510972
PI3K-p110-a	-0.180881	-0.168454		PI3K-p110-a	-0.0836924	0.0602458		PI3K-p110-a	0.142165	0.0281567		PI3K-p110-a	0.0740566	0.135831
PI3K-p110-b	0.035247	0.0428423		PI3K-p110-b	0.0681825	0.0702801		PI3K-p110-b	0.0488166	0.0128601		PI3K-p110-b	0.0912773	0.038364
PI3K-p85	-0.400966	-0.35671		PI3K-p85	-0.229221	0.265904		PI3K-p85	-0.100427	-0.0234188		PI3K-p85	-0.0981732	0.653113
PIP4K2A	0.00210052	0.023931		PIP4K2A	0.13708	0.176831		PIP4K2A	0.11568	0.0319499		PIP4K2A	0.240021	0.0955911
PIP4K2B	-0.18962	-0.258039		PIP4K2B	-0.0644394	-0.0770994		PIP4K2B	-0.0301293	-0.11081		PIP4K2B	0.0494297	0.13036
PKA-a	-0.0182159	-0.0357807		PKA-a	0.757927	0.73534		PKA-a	-0.12204	-0.0151807		PKA-a	-0.104447	-0.421016
PKC-a-b-II_pT638_T641	1.24944	1.30252		PKC-a-b-II_pT638_T641	0.916217	0.912453		PKC-a-b-II_pT638_T641	0.203335	0.202394		PKC-a-b-II_pT638_T641	0.188047	-0.0607355
PKC-b-II_pS660	0.247032	0.0470946		PKC-b-II_pS660	0.503206	0.375711		PKC-b-II_pS660	1.35712	1.11627		PKC-b-II_pS660	0.368283	0.0392107
PKC-delta_pS664	0.281439	0.289634		PKC-delta_pS664	0.135776	0.0533502		PKC-delta_pS664	0.0729328	0.101368		PKC-delta_pS664	0.156189	-0.193474
PKCa	0.316805	0.292554		PKCa	0.499842	0.56529		PKCa	0.246346	0.201912		PKCa	0.131534	-0.15354
PKM2	0.4339	0.434729		PKM2	0.14424	0.106561		PKM2	0.13216	0.25888		PKM2	-0.25362	-0.46347
PLC-gamma1	-0.0729407	-0.384394		PLC-gamma1	0.0811042	-0.0229353		PLC-gamma1	-0.986852	-1.03715		PLC-gamma1	-0.362243	-0.827516
PLC-gamma1_pS1248	-0.11869	-0.26763		PLC-gamma1_pS1248	0.19246	0.00972002		PLC-gamma1_pS1248	1.04996	1.52437		PLC-gamma1_pS1248	-0.160681	0.590959
PLC-gamma2_pY759	0.0529783	-0.0241571		PLC-gamma2_pY759	0.217914	0.231695		PLC-gamma2_pY759	-0.0545294	-0.342821		PLC-gamma2_pY759	-0.341296	-0.0310157
PLK1	-0.183182	-0.979968		PLK1	-0.431325	-0.428923		PLK1	-0.495633	-2.06886		PLK1	-0.263091	-0.483298
PMS2	-0.307396	-0.187638		PMS2	-0.205001	-0.0789597		PMS2	-0.221332	-0.270227		PMS2	0.0565553	-0.330392
Porin	-0.0361335	-0.00676969		Porin	0.06794	0.0693203		Porin	0.093239	0.0401896		Porin	0.0566376	0.0311781
PR	-0.0186963	-0.0256822		PR	0.0295937	0.0319703		PR	0.0623811	0.0595969		PR	0.00643986	0.0502234
PRAS40	0.0212466	0.0364428		PRAS40	-0.0361748	-0.020375		PRAS40	0.0226189	0.050312		PRAS40	0.0269478	0.284547
PRAS40_pT246	-0.0635254	0.143552		PRAS40_pT246	0.0911918	0.193664		PRAS40_pT246	0.0649738	0.0522842		PRAS40_pT246	-0.131739	0.00918389
PRC1_pT481	0.0333013	0.0371337		PRC1_pT481	-0.0174341	-0.0645342		PRC1_pT481	0.0305131	0.0526964		PRC1_pT481	-0.0764264	-0.0415054
PREX1	0.25465	0.10715		PREX1	0.0744818	0.0435652		PREX1	0.274904	-0.0735928		PREX1	0.788385	0.459332
PRMT1	-0.123721	-0.38161		PRMT1	-0.12203	-0.0435696		PRMT1	-0.10408	-0.126		PRMT1	0.05553	-0.167279
PRMT5	-0.12217	-0.1103		PRMT5	0.0114801	-0.07481		PRMT5	-0.0296999	-0.0790996		PRMT5	-0.00420062	-0.0176607
PTEN	0.198719	0.399604		PTEN	0.131894	0.157985		PTEN	0.178786	0.336901		PTEN	0.0463705	-0.320526
PTPN12	-0.144553	-0.487395		PTPN12	-0.0177133	-0.046014		PTPN12	-0.108943	-0.616712		PTPN12	-0.270927	0.00637744
Puma	0.188374	0.332249		Puma	0.295743	0.411726		Puma	0.22964	0.333027		Puma	0.0434733	0.226471
PYGB	0.096989	0.0798591		PYGB	0.0810099	0.0801208		PYGB	-0.0423201	-0.00833978		PYGB	0.0102103	-0.00065077
PYGM	0.708481	0.816001		PYGM	0.37014	0.41008		PYGM	-0.93612	-0.26619		PYGM	-0.42491	1.3013
Pyk2_pY402	-0.0808655	-0.199423		Pyk2_pY402	-0.105214	-0.11558		Pyk2_pY402	-0.411192	-0.623915		Pyk2_pY402	-0.111124	0.073295
Rab11	0.0942042	0.125191		Rab11	-0.025845	0.00609048		Rab11	-0.0234931	0.039668		Rab11	-0.00209656	-0.236092
Rab11FIP1	0.732061	0.97605		Rab11FIP1	0.28366	0.79587		Rab11FIP1	0.076951	0.0889801		Rab11FIP1	0.67181	0.50986
Rab25	-0.00807601	-0.102324		Rab25	0.0719552	-0.0709143		Rab25	0.0604782	-0.159128		Rab25	0.0865538	0.174804
Rad17_pS645	-0.0560105	0.00394942		Rad17_pS645	0.12673	0.422471		Rad17_pS645	-0.0852596	-0.28495		Rad17_pS645	-0.11234	-0.12329
Rad23A	0.0238684	0.0249276		Rad23A	0.496362	0.336863		Rad23A	1.89329	1.96786		Rad23A	0.109691	0.599509
Rad50	0.40765	0.225339		Rad50	-0.0102699	-0.269793		Rad50	-0.158835	0.00509388		Rad50	0.0904986	0.848428
Rad51	0.0939241	0.224275		Rad51	-0.0264826	0.0142559		Rad51	-0.0417959	-0.0741136		Rad51	-0.0477094	0.063215
Raptor	-0.256345	-0.457348		Raptor	0.133809	-0.155727		Raptor	0.0952173	-0.120944		Raptor	0.0348703	-0.0664885
Rb	0.0139072	0.0539848		Rb	-0.0980556	-0.0987682		Rb	0.00422674	0.00525474		Rb	-0.203468	-0.170536
RBM15	0.165431	0.0287435		RBM15	0.163804	0.095611		RBM15	0.0713063	0.0725717		RBM15	0.128472	0.318106
Rb_pS807_S811	-0.209754	-0.664969		Rb_pS807_S811	0.340158	-0.390992		Rb_pS807_S811	-0.540119	-1.23752		Rb_pS807_S811	-0.767786	-1.4961
Rheb	4.65854	4.05334		Rheb	0.537538	-0.551548		Rheb	-0.899643	-0.101033		Rheb	-0.429428	-1.59507
Rictor	0.0260567	-0.00380361		Rictor	0.129407	0.0494276		Rictor	-0.0121936	-0.224172		Rictor	0.147428	-0.185508
Rictor_pT1135	-0.0249441	-0.00747441		Rictor_pT1135	0.196668	0.156687		Rictor_pT1135	0.00360574	-0.0944048		Rictor_pT1135	-0.0360602	-0.271659
RIP	-0.400116	-0.497561		RIP	-0.321219	-0.331574		RIP	-0.136118	-0.498217		RIP	0.0861991	0.379664
RIP3	-0.159899	-0.1056		RIP3	-0.0484984	0.0397303		RIP3	0.1431	0.0608382		RIP3	0.0689288	0.334775
RPA32	0.129794	0.0253624		RPA32	0.186889	0.262104		RPA32	-0.240231	-0.347768		RPA32	-0.35211	0.122895
RPA32_pS4_S8	-0.0432099	0.0111285		RPA32_pS4_S8	-0.075853	-0.0288733		RPA32_pS4_S8	-0.048564	-0.0249024		RPA32_pS4_S8	0.0247501	0.391873
RRM1	-0.352396	-0.48344		RRM1	-0.258942	-0.227049		RRM1	-0.148154	-0.248541		RRM1	-0.268649	0.137532
RRM2	-0.514168	-0.607486		RRM2	-0.418226	-0.822927		RRM2	-0.546885	-1.43255		RRM2	-0.68114	2.98813
RSK	0.303531	0.496417		RSK	0.540014	0.792294		RSK	0.318305	0.388172		RSK	0.193372	0.193143
RSK1	0.831507	1.13829		RSK1	0.277208	0.900589		RSK1	0.24238	0.590187		RSK1	0.231462	-0.416925
S100A4	-0.335343	-0.333638		S100A4	0.0920411	0.0140729		S100A4	-0.0374088	-0.0354944		S100A4	0.0735173	0.630484
S6	-0.0860326	-0.0633929		S6	-0.0521154	-0.228822		S6	0.0507408	0.0285538		S6	0.175048	-0.189124
S6_pS235_S236	-0.668073	-1.79838		S6_pS235_S236	0.868491	0.363951		S6_pS235_S236	-0.186804	0.941296		S6_pS235_S236	-0.903861	0.0576837
S6_pS240_S244	-0.927719	-2.08189		S6_pS240_S244	0.748736	0.0560999		S6_pS240_S244	-0.433501	-0.172531		S6_pS240_S244	-1.0759	-0.217317
SCD	-0.0835392	-0.110286		SCD	-0.250255	-0.521133		SCD	-0.122054	-0.128542		SCD	0.359905	-0.225489
SDHA	0.0859108	0.154841		SDHA	0.0494549	0.174844		SDHA	0.168848	0.280545		SDHA	0.345734	0.272666
SF2	-0.126938	-0.103567		SF2	-0.115123	0.0042159		SF2	0.0230223	-0.0130538		SF2	0.115179	0.0443603
SFRP1	-0.0306473	-0.00932063		SFRP1	-0.0496869	-0.0433405		SFRP1	-0.0115788	0.00328095		SFRP1	0.0941718	0.119695
SGK1	0.744499	1.12631		SGK1	-0.0480615	0.201922		SGK1	0.129517	0.395818		SGK1	-0.315551	-0.20833
SGK3	-0.048873	-0.0720199		SGK3	0.116065	0.100994		SGK3	0.172833	0.155934		SGK3	0.3484	0.669628
Shc_pY317	-0.167064	-0.163521		Shc_pY317	-0.865764	-0.980727		Shc_pY317	-0.158642	0.359995		Shc_pY317	0.154598	0.234103
SHP-2_pY542	-0.136602	-0.184206		SHP-2_pY542	-0.0893106	-0.201159		SHP-2_pY542	-0.340144	-0.71866		SHP-2_pY542	-0.0123953	-0.132695
SHP2	-0.0534341	-0.0219711		SHP2	-0.0892695	-0.0595219		SHP2	0.0315082	0.0526927		SHP2	-0.00634315	-0.0350248
SIRP-alpha	-0.340731	-1.00469		SIRP-alpha	-1.06124	-1.511		SIRP-alpha	-0.737823	-1.41755		SIRP-alpha	-0.0778257	-0.965529
SLC1A5	-0.0812876	0.0444132		SLC1A5	-0.343056	-0.151907		SLC1A5	0.0865402	0.166277		SLC1A5	0.0407661	-0.182087
Slfn11	0.08766	0.0513241		Slfn11	0.105676	-0.302285		Slfn11	-0.325929	-0.280499		Slfn11	0.00484648	0.281729
Smac	0.142078	0.209519		Smac	0.175792	0.312178		Smac	0.125999	0.373745		Smac	0.378638	1.24298
Smad1	-0.00327717	-0.0963069		Smad1	0.0637203	-0.00228894		Smad1	0.113358	-0.139624		Smad1	-0.0898874	0.0326856
Smad3	0.0823239	0.208223		Smad3	-0.15432	-0.0170407		Smad3	-0.0443304	-0.00873956		Smad3	-0.0553125	-0.326276
Smad4	-0.0630504	-0.0823946		Smad4	-0.0206479	-0.0281466		Smad4	-0.0954832	-0.0966354		Smad4	-0.0345401	-0.080336
Snail	1.67292	6.85838		Snail	0.668785	3.01089		Snail	3.21705	3.81662		Snail	1.54672	1.46125
SOD1	-0.235858	-0.329539		SOD1	0.0584996	0.00926782		SOD1	0.0410607	-0.0501764		SOD1	0.0275132	0.408409
SOD2	-0.23823	-0.196041		SOD2	-0.0630236	-0.0659344		SOD2	0.0199077	-0.152045		SOD2	0.204334	0.777248
Sox17	0.0503507	0.0749309		Sox17	-0.0238906	-0.00491048		Sox17	-0.00726071	0.0227491		Sox17	0.15037	0.19676
Sox2	0.40154	-1.27241		Sox2	-0.210037	-0.945784		Sox2	-0.475226	-1.57282		Sox2	-0.927386	0.334138
SOX7	0.19155	0.15687		SOX7	-0.02682	-0.0608898		SOX7	-0.0263292	0.0239701		SOX7	-0.36369	-0.0442105
Src	-0.034671	0.11683		Src	0.34421	0.347		Src	-0.39586	0.0716299		Src	-0.32553	-0.56209
Src_pY416	-0.123215	0.0323763		Src_pY416	-0.0747566	-0.0963413		Src_pY416	-0.0685231	0.0298599		Src_pY416	-0.871677	-1.19952
Src_pY527	0.168405	0.197479		Src_pY527	0.285249	0.141484		Src_pY527	-0.346528	0.0946716		Src_pY527	0.162865	0.729383
Stat1_pY701	-0.12255	-0.0764504		Stat1_pY701	-0.00604032	0.0340394		Stat1_pY701	-0.0217993	-0.0366198		Stat1_pY701	-0.0227099	0.0765999
Stat3	0.188724	0.381308		Stat3	0.37568	0.499404		Stat3	0.583769	0.69778		Stat3	0.259256	1.70279
Stat3_pY705	-0.163062	0.166616		Stat3_pY705	0.270864	0.0947905		Stat3_pY705	0.117235	-0.017852		Stat3_pY705	0.0127905	0.394396
Stat5a	0.0170409	0.238026		Stat5a	-0.0138712	0.582111		Stat5a	0.117518	0.799124		Stat5a	-0.0326504	-0.269032
Stathmin-1	0.373672	0.5203		Stathmin-1	-0.140624	-0.0518319		Stathmin-1	0.121148	0.351788		Stathmin-1	0.0918648	-0.695372
STING	-0.443585	-0.753994		STING	-0.485042	-0.503044		STING	-0.283758	-0.523243		STING	-0.643367	0.00696058
Syk	-0.599948	-0.830715		Syk	0.268619	0.155861		Syk	-1.26115	-0.439722		Syk	-1.36421	-0.085099
Synaptophysin	2.01663	2.3147		Synaptophysin	1.70513	1.51463		Synaptophysin	1.52538	1.87864		Synaptophysin	2.22636	2.39633
Tau	0.133214	0.221404		Tau	-0.471698	-0.565212		Tau	0.975748	1.03068		Tau	1.14081	0.675582
TAZ	-0.149605	-0.0105164		TAZ	0.140705	0.379766		TAZ	0.317918	0.14215		TAZ	0.15669	0.33121
TEAD	-0.145899	-0.0594002		TEAD	-0.0113992	0.17094		TEAD	-0.0417092	-0.18056		TEAD	-0.04486	-0.36014
TFAM	-0.422319	-0.0758635		TFAM	-0.277449	0.00582751		TFAM	0.301887	0.68958		TFAM	0.542603	2.30098
TFRC	-0.0230207	-0.208278		TFRC	-0.261314	-0.35423		TFRC	0.119415	0.561861		TFRC	0.30645	0.359338
TIGAR	0.457193	0.512427		TIGAR	0.0156589	-0.000637776		TIGAR	0.00651101	0.104885		TIGAR	0.0655252	0.963881
Transglutaminase	2.93642	1.62137		Transglutaminase	-0.126512	-1.5277		Transglutaminase	-1.12084	-0.907284		Transglutaminase	-1.36901	3.66116
TRAP1	-0.0639821	-0.213455		TRAP1	0.142088	0.403884		TRAP1	0.199914	0.347744		TRAP1	0.380318	0.444113
TRIM24	-0.00940168	-0.0137554		TRIM24	-0.0118048	-0.000310174		TRIM24	0.0183922	-0.0910574		TRIM24	-0.1442	-0.0433297
TRIM25	0.184527	-0.499094		TRIM25	0.689792	-0.0755999		TRIM25	0.204169	0.350498		TRIM25	0.201299	0.92236
TRIP13	-0.0770092	-0.162773		TRIP13	-0.231824	-0.275939		TRIP13	-0.282465	-0.309258		TRIP13	-0.030931	-0.157175
TROP2	-0.217569	-0.432359		TROP2	0.147579	0.04758		TROP2	0.22215	0.0851705		TROP2	0.0615893	0.315229
TSC1	0.0252734	-0.0261457		TSC1	0.0979354	0.190411		TSC1	0.017446	0.0265946		TSC1	0.106979	0.203316
TTF1	0.57545	0.56897		TTF1	0.360149	-9.04156e-05		TTF1	-0.12112	0.10797		TTF1	-0.0437496	0.18104
Tuberin	0.0677674	0.255753		Tuberin	0.21477	0.325966		Tuberin	0.026051	0.267027		Tuberin	-0.0972166	-0.06854
Tuberin_pT1462	-0.619893	-0.562558		Tuberin_pT1462	-0.150453	-0.201809		Tuberin_pT1462	0.0893032	0.329239		Tuberin_pT1462	-0.000814609	0.0896791
TUFM	-0.950554	-0.305464		TUFM	-0.688754	-1.088		TUFM	0.475099	0.500637		TUFM	0.0116364	0.317761
Twist	0.0370156	0.0423356		Twist	-0.0247994	-0.0390572		Twist	0.00564812	0.00473563		Twist	0.00440786	-0.0417316
Tyro3	0.165041	0.221343		Tyro3	0.00797066	-0.017016		Tyro3	-0.00925393	0.0522334		Tyro3	-0.0826725	-0.116836
U-Histone-H2B	0.0413657	0.146075		U-Histone-H2B	-0.158934	0.0260932		U-Histone-H2B	0.0318304	0.0653451		U-Histone-H2B	-0.0100199	-0.026482
UBAC1	-0.032979	0.089326		UBAC1	-0.024578	0.149053		UBAC1	-0.181351	-0.00605903		UBAC1	0.00621057	-0.0577257
UBQLN4	0.0171551	0.00804922		UBQLN4	-0.0522044	0.00238293		UBQLN4	0.0467934	0.0140244		UBQLN4	-0.0420417	-0.0571173
UGT1A	0.0831308	0.101578		UGT1A	-0.00514234	-0.0299589		UGT1A	-0.155709	0.181976		UGT1A	-0.273928	-0.173124
ULK1_pS757	-0.29125	-0.047458		ULK1_pS757	0.0258378	0.440146		ULK1_pS757	-0.0858096	0.035298		ULK1_pS757	0.0477337	0.68246
UQCRC2	0.136293	0.408105		UQCRC2	-0.0397513	-0.0596464		UQCRC2	-0.392007	-0.0831983		UQCRC2	-0.375182	0.581213
UVRAG	0.0484658	-0.0569259		UVRAG	0.0536159	-0.00324802		UVRAG	0.0537819	0.0298019		UVRAG	-0.0162461	0.097878
VASP	0.0873089	0.138069		VASP	0.12229	0.375966		VASP	-0.079815	-0.0765614		VASP	-0.41339	0.201233
VAV1	0.0954997	0.0932631		VAV1	-0.0626965	-0.579181		VAV1	0.393059	0.378042		VAV1	0.181561	0.588946
VEGFR-2	0.619515	0.937425		VEGFR-2	0.557937	0.854192		VEGFR-2	1.15147	0.766817		VEGFR-2	0.0431887	-0.406325
VEGFR2_pY1175	-0.0497993	-0.0338187		VEGFR2_pY1175	-0.0630097	-0.0536105		VEGFR2_pY1175	0.0122207	-0.0538891		VEGFR2_pY1175	0.0602791	-0.0419199
VHL	-0.244787	-0.0953951		VHL	-0.121204	-0.31541		VHL	0.154639	0.244085		VHL	0.0134532	-0.155127
VHL-EPPK1	-0.310806	2.97087		VHL-EPPK1	2.94909	5.11766		VHL-EPPK1	1.71305	4.12252		VHL-EPPK1	1.5235	2.55611
Vinculin	0.654766	1.01802		Vinculin	1.13933	0.645817		Vinculin	0.414111	1.19788		Vinculin	0.149132	0.186463
Wee1	-0.474118	-1.1547		Wee1	-0.0667792	-0.801822		Wee1	-0.07991	-1.18226		Wee1	-0.979391	-1.26832
Wee1_pS642	-0.218858	-0.30386		Wee1_pS642	-0.164956	-0.3167		Wee1_pS642	-0.00941333	-0.229931		Wee1_pS642	-0.231909	-0.0589704
WIPI1	0.158676	0.266316		WIPI1	-0.190405	0.108691		WIPI1	-0.0463315	-0.0282412		WIPI1	-0.270297	-0.109626
WIPI2	0.0460815	0.2583		WIPI2	0.601736	0.807241		WIPI2	0.0308977	0.621387		WIPI2	0.314654	-0.240152
WTAP	-0.40994	-0.45858		WTAP	-0.540599	-0.715842		WTAP	-0.256248	-0.314481		WTAP	0.0439339	-0.014168
XBP-1	0.051102	0.0885342		XBP-1	-0.152817	-0.228835		XBP-1	0.0393166	0.0826577		XBP-1	-0.551203	-0.192132
XIAP	-0.0680895	-0.190112		XIAP	-0.279972	-0.468811		XIAP	-0.0723729	-0.438471		XIAP	-0.457375	-0.427412
XPA	-0.24971	-0.270653		XPA	-0.219991	-0.216002		XPA	-0.0537485	-0.0574201		XPA	0.240608	0.411011
XPF	0.0793476	-0.0112368		XPF	0.0601799	-0.134779		XPF	-0.00838978	0.000976694		XPF	0.107614	0.10693
XRCC1	0.327583	0.152531		XRCC1	0.103206	-0.00833836		XRCC1	-0.0436601	0.0728747		XRCC1	0.08688	0.749917
YAP	-0.178061	-0.094167		YAP	-0.051441	-0.100121		YAP	-0.131807	-0.285517		YAP	-0.135021	-0.214734
YAP_pS127	-0.687113	-1.08848		YAP_pS127	-0.809289	-0.747887		YAP_pS127	-0.473745	-1.14161		YAP_pS127	-1.11166	-0.427573
YB1_pS102	-0.0422336	0.0519514		YB1_pS102	-0.0773598	0.0082799		YB1_pS102	-0.0800823	-0.0979477		YB1_pS102	-0.0457123	-0.23535
YES1	0.0706905	0.0573002		YES1	0.030739	-0.014501		YES1	0.06083	0.0195099		YES1	0.121159	-0.0650696
YTHDF2	0.0758135	-0.510696		YTHDF2	-0.131198	-0.571401		YTHDF2	-0.613207	-0.855596		YTHDF2	-0.355334	-0.224199
YTHDF3	-0.00848194	-0.261176		YTHDF3	0.0457416	-0.207485		YTHDF3	-0.082636	-0.209233		YTHDF3	-0.0426099	-0.505025
ZAP-70	0.00552869	-0.0357927		ZAP-70	0.0220359	0.0385671		ZAP-70	0.0248161	0.011047		ZAP-70	0.0380417	0.0979576
ZEB1	0.0662793	0.150624		ZEB1	0.584189	0.813255		ZEB1	0.231538	0.156565		ZEB1	-0.0348544	-0.288726
